# Supplementary material for: Genome-Wide Approach to Identify Quantitative Trait Loci for Drought Tolerance in Tetraploid Potato (Solanum tuberosum L.)
Source: Int J Mol Sci. 2021 Jun 7;22(11):6123. doi: 10.3390/ijms22116123 (PMC8201130; doi:10.3390/ijms22116123)
Supplement: Supplementary file 1 [file ijms-22-06123-s001.zip]

Archive with 1 entries (1 files):
- ijms-1231666-supplementary.pdf
